# Supplementary material for: Biodiversity conservation in cities: Defining habitat analogues for plant species of conservation interest
Source: PLoS One. 2020 Jun 9;15(6):e0220355. doi: 10.1371/journal.pone.0220355 (PMC7282666; doi:10.1371/journal.pone.0220355)
Supplement: S1 Data — (XLSX) [file pone.0220355.s001.xlsx]

## Sheet: Habitat Description
Site	Quadrat no.	Habitat type	Habitat features
Ayn Tina (Site 26)	1	Anthropogenic	Spare vegetation composed of evergreen ornamentals and ruderals growing on a mostly bare sandy soil mixed with gravel in a managed street median
Ayn Tina (Site 26)	2	Anthropogenic	Sparse spontaneous vegetation growing on sandy soil and gravel in street median
Ayn Tina (Site 26)	3	Anthropogenic	Sandysoil of a street median completely covered with the evergreen ornamental Carissa macrocarpa
Ayn Tina (Site 26)	4	Anthropogenic	A street medium in which a damaged Pittosporum tobira shrub growing as an ornamental
Ayn Tina (Site 26)	5	Anthropogenic	Hedge of Pittosporum tobira in garden of a residential building
Ayn Tina (Site 26)	6	Anthropogenic	Part of a garden of a residential building in which Lantana camara is used as an accent
Dalieh (Site 18 & 32)	7	Seminatural	Sandy soil mainly covered with grasses
Dalieh (Site 18 & 32)	8	Anthropogenic	Ruderals colonizing excavated limestone rubble
Dalieh (Site 18 & 32)	9	Anthropogenic	Bare ground where heavy machinery was operating
Dalieh (Site 18 & 32)	10	Seminatural	Limestone formation dominated with Sarcopoterium spinosum
Dalieh (Site 18 & 32)	11	Anthropogenic	Part of landscaped street median dominated with Sphagneticola trilobata
Dalieh (Site 18 & 32)	12	Seminatural	Limestone formation dominated with Thymbra capitata
Dalieh (Site 18 & 32)	13	Seminatural	Limestone formation dominated with Limbarda crithmoides
Dalieh (Site 18 & 32)	14	Seminatural	Sandy soil and degraded limestone formation dominated with Oxalis pes-caprae
Long Beach (Site 4)	15, 16, 17, 18, 19	Anhropogenic	Vegetation coloizing cracks in concrete
Long Beach (Site 4)	20	Anthropogenic	Annuals growing on a shallow layer of sandy soil that has accumulated on degrading asphalt
Long Beach (Site 4)	21	Anthropogenic	Vegetation growing through cracks of concrete along degrading asphalt
Ramlet Al Bayda (Site 34, 35 & 39)	22, 23, 24, 25, 26	Anthropogenic	Landscaped street median
Ramlet Al Bayda (Site 34, 35 & 39)	27	Seminatural	Sandstone formation at very close proximity to the sea on which Matthiola crassifolia is growing
Ramlet Al Bayda (Site 34, 35 & 39)	28	Seminatural	Sandstone formation sheltered by a large bolder at the edge of a steep incline
Ramlet Al Bayda (Site 34, 35 & 39)	29, 30, 31, 32	Seminatural	Mostly bare ground of sandstone formation and concerete of a destroyed structure occupied by sparse vegetation
Ramlet Al Bayda (Site 34, 35 & 39)	33	Seminatural	Stabilized sands and degraded sandstone formation predominated with dense creeping grasses
Ramlet Al Bayda (Site 34, 35 & 39)	34, 35, 37, 41, 42, 43	Seminatural	Mostly bare ground of sandstone formation occupied by sparse vegetation
Ramlet Al Bayda (Site 34, 35 & 39)	36	Seminatural	Sandstone formation predominated by the evergreen desert shrub with scale-like leaves, Thymelaea hirsuta
Ramlet Al Bayda (Site 34, 35 & 39)	38, 40	Seminatural	Stabilized sands and degraded sandstone formation predominated with dense creeping grasses
Ramlet Al Bayda (Site 34, 35 & 39)	39	Seminatural	Crack in concrete through which few perennial species grow
Ramlet Al Bayda (Site 34, 35 & 39)	43	Seminatural	Mostly bare ground of sandstone formation occupied by sparse vegetation
Ramlet Al Bayda (Site 34, 35 & 39)	44	Seminatural	A bolder protruding from a sandstone cliff allowing for both Limonium mouterdei and Matthiola crassifolia to grow on it
Ramlet Al Bayda (Site 34, 35 & 39)	45	Seminatural	Stabilized sands and degraded sandstone formation predominated by herbaceous perennials and annuals
Ramlet Al Bayda (Site 34, 35 & 39)	46, 47, 48, 49	Seminatural	Vegetation growing on slightly stabilized sands of a sandy beach
Ramlet Al Bayda (Site 34, 35 & 39)	50, 51	Anthropogenic	Meeting line of sandstone formation with pedestrian path
Raoche (Site 14)	52, 53	Anthropogenic	Landscaped street median
Saint Elie (Site 65, 66, 69 & 73)	54	Seminatural	Sandy soil ground covered with some sandstone pebels and a thick layer of Polygonum equisetiforme among which majorly annuals are growing
Saint Elie (Site 65, 66, 69 & 73)	55, 56	Seminatural	Sandy soil with sandstone pebels and rubble fragmets dominated with the invasive Carpobrotus edulis and a few other perennials and annuals
Saint Elie (Site 65, 66, 69 & 73)	57	Seminatural	Part of a sandstone cliff with minimal soil and dominated with Thymbra capitata
Saint Elie (Site 65, 66, 69 & 73)	58, 59	Seminatural	Mostly bare ground on wet sandstone cliff occupied by sparse vegetation
Saint Elie (Site 65, 66, 69 & 73)	60	Seminatural	Sandy soil with small rock fragments dominated with Dittrichia viscosa
Saint Elie (Site 65, 66, 69 & 73)	61	Seminatural	Sandy soil with small rock fragments dominated with Crithmum maritimum
Saint Elie (Site 65, 66, 69 & 73)	62, 63, 64, 65, 66	Seminatural	Part of steep sandstone cliff dominated with Galium canum
Saint Elie (Site 65, 66, 69 & 73)	67	Seminatural	Sandy soil with small rock fragments dominated with Echium angustifolium
Saint Elie (Site 65, 66, 69 & 73)	68	Seminatural	Sandy soil with small rock fragments and cement dominated with Arundo donax
Saint Elie (Site 65, 66, 69 & 73)	69	Seminatural	Sandysoil with sandstone pebels
Saint Elie (Site 65, 66, 69 & 73)	70, 71	Anthropogenic	Sparse vegetation growing on sandy soil of pedestrian path
Saint Elie (Site 65, 66, 69 & 73)	72	Seminatural	Vegetation dominated by Thymaleae hirsuta on sandy soil
Saint Elie (Site 65, 66, 69 & 73)	73, 74	Anthropogenic	Anbandoned dump, currently constituting sandy soil and naylon, resembling a coastal cliff colonized by annuals and Matthiola crassifolia
Saint Elie (Site 65, 66, 69 & 73)	75, 80	Seminatural	Sandysoil with sandstone rock fragments majorly covered with Convulvulus secundus, among other perennials and annuals
Saint Elie (Site 65, 66, 69 & 73)	76	Seminatural	The understory of Ficus carica growing as shrubs along an open sewage
Saint Elie (Site 65, 66, 69 & 73)	77	Anthropogenic	Sidewalk street planter in which a Washingtonia palm has been installed
Saint Elie (Site 65, 66, 69 & 73)	78	Anthropogenic	Sandy soil and rubble under a canopy of Ficus microcarpa
Saint Elie (Site 65, 66, 69 & 73)	79	Seminatural	Sandy soil dominated with Echium angustifolium, a few other perennials and many annuals
